# Supplementary material for: Evolutionary view of acyl-CoA diacylglycerol acyltransferase (DGAT), a key enzyme in neutral lipid biosynthesis
Source: BMC Evol Biol. 2011 Sep 20;11:263. doi: 10.1186/1471-2148-11-263 (PMC3185287; doi:10.1186/1471-2148-11-263)
Supplement: Additional file 1 — The DGAT1, DGAT2, ACAT, MGAT, AWAT and other enzymes used for the analyses. The table shows the species, gene names and accession numbers of the sequences used in the analyses. [file 1471-2148-11-263-S1.XLS]

## Sheet: Additional file 1
	Order	Family	Specie	Taxa terminologies	Gene	Database	Access	Length(aa)
	Brassicales	Brassicaceae	Arabidopsis thaliana	Ath	DGAT1	JGI	AT2G19450	520
			Arabidopsis thaliana		DGAT2	JGI	AT3G51520	314
			Arabidopsis thaliana		WSD	JGI	At5g37300	481
			Arabidopsis thaliana		AtSAT1	NCBI	AAQ65159	345
			Arabidopsis thaliana		WSD1	NCBI	NP_568547	481
			Arabidopsis lyrata	Aly	DGAT1	JGI	480528	511
			Arabidopsis lyrata		DGAT2	JGI	485503	315
			Brassica napus	Bna	DGAT1	Brassica.info	SP:Q9XGR5	503
			Brassica napus		DGAT1	Brassica.info	SP:Q9M4V2	501
			Brassica napus		DGAT2	Brassica.info	FJ858270	317
			Brassica napus		DGAT2	Brassica.info	FJ858271	317
	Malpighiales	Euphorbiaceae	Jatropha curcas	Jcu	DGAT1	NCBI	DQ278448	521
			Ricinus communis	Rco	DGAT1	TIGR	29912.m005373	521
			Ricinus communis		DGAT2	TIGR	EU391592	340
			Vernicia fordii	Vfo	DGAT1	NCBI	DQ356680	526
			Vernicia fordii		DGAT2	NCBI	DQ356681	322
			Manihot esculenta	Mes	DGAT1	JGI	cassava43828.valid.m1	499
			Manihot esculenta		DGAT1	JGI	cassava40764.m1	378
			Manihot esculenta		DGAT2	JGI	cassava28384.m1	291
			Manihot esculenta		DGAT2	JGI	cassava39158.m1	235
		Salicaceae	Populus thricocarpa	Pth	DGAT1	JGI	POPTR_0018s07060	399
			Populus thricocarpa		DGAT2	JGI	POPTR_0011s14890	327
	Rosales	Rosaceae	Prunus persica	Ppe	DGAT1	JGI	ppa003936m.g	539
			Prunus persica		DGAT2	JGI	ppa008682m	322
	Fabales	Fabaceae	Medicago truncatula	Mtr	DGAT1	JGI	Medtr2g046560	539
			Medicago truncatula		DGAT2	JGI	Medtr5g024950	321
			Medicago truncatula		DGAT2	JGI	Medtr8g087040	302
			Glycine max	Gma	DGAT1	JGI	Glyma13g16560	498
			Glycine max		DGAT1	JGI	Glyma17g06120	504
			Glycine max		DGAT1	JGI	Glyma09g07520	394
			Glycine max		DGAT2	JGI	Glyma16g21970	317
			Glycine max		DGAT2	JGI	Glyma09g32790	337
			Glycine max		DGAT2	JGI	Glyma16g21960	350
			Arachis hypogaea	Ahy	DGAT3	NCBI	AY875644	345
	Celastrales	Celastraceae	Euonymus alatus	Eal	DGAT1	NCBI	AY751297	507
			Euonymus alatus		DGAT2	NCBI	GU594062	331
			Euonymus alatus		DAcT	NCBI	GU594061	363
	Vitales	Vitaceae	Vitis vinifera	Vvi	DGAT1	JGI	GSVIVT00016531001	518
			Vitis vinifera		DGAT2	JGI	GSVIVT00005983001	337
	Cucurbitales	Sapindaceae	Curcumis sativus	Csa	DGAT1	JGI	Cucsa.117120	534
			Curcumis sativus		DGAT2	JGI	Cucsa.323290	338
	Lamiales	Phrymaceae	Mimulus guttatus	Mgu	DGAT1	JGI	mgf014491m	542
			Mimulus guttatus		DGAT2	JGI	mgf013131m	328
	Solanales	Solanaceae	Petunia petals	Ppe	WSD	NCBI	DQ093641	521
	Poales	Poaceae	Oriza sativa	Osa	DGAT1	JGI	LOC_Os05g10810	538
			Oriza sativa		DGAT1	JGI	LOC_Os06g36800	477
			Oriza sativa		DGAT2	JGI	LOC_Os06g22080	369
			Oriza sativa		DGAT2	JGI	LOC_Os02g48350	388
			Sorghum bicolor	Sbi	DGAT1	JGI	Sb10g022270	529
			Sorghum bicolor		DGAT1	JGI	Sb09g006110	515
			Sorghum bicolor		DGAT2	JGI	Sb10g012770	340
			Brachypodium distachyon	Bdi	DGAT1	JGI	Bradi2g33180	520
			Brachypodium distachyon		DGAT1	JGI	Bradi1g37750	484
			Brachypodium distachyon		DGAT2	JGI	Bradi1g42650	341
			Brachypodium distachyon		DGAT2	JGI	Bradi3g53250	562
	Funariales	Funariaceae	Physcomitrella patens	Ppa	DGAT1	JGI	189288	447
			Physcomitrella patens		DGAT2	JGI	206556	313
		Funariaceae	Physcomitrella patens		DGAT2	JGI	145230	309
	Selaginellales	Selaginellaceae	Selaginella moellendorfii	Smo	DGAT1	JGI	81638	425
			Selaginella moellendorfii		DGAT2	JGI	scaffold_18: 605329	340
	Prasiolales		Chlorella sp.	Csp	DGAT1	JGI	e_gw1.44.1.1	445
			Chlorella sp.		DGAT2	JGI	ChlNC64A_1|10860	227
			Chlorella sp.		DGAT2	JGI	ChlNC64A_1|138958	271
			Chlorella sp.		DGAT2	JGI	ChlNC64A_1|57660	328
		Thalassiosiraceae	Thalassiosira pseudonana	Tps	DGAT1	JGI	Thaps3|261279	432
			Thalassiosira pseudonana		DGAT2	JGI	Thaps3|37867	309
		Chlorococcaceae	Coccomyxa	Csp	DGAT1	JGI	Coc_C169_1|54084	458
			Coccomyxa		DGAT2	JGI	Coc_C169_1|29040	319
			Coccomyxa		DGAT2	JGI	Coc_C169_1|63373	294
	Dictyosteliida		Dictyostelium discoideum	Ddi	A	JGI	Dicpu1|154444	481
			Dictyostelium discoideum		B	JGI	Dicpu1|50994	330
			Dictyostelium discoideum		C	JGI	Dicpu1|53882	516
			Dictyostelium discoideum		D	JGI	Dicpu1|42075	290
	Rodentia	Muridae	Rattus norvegicus	Rno	DGAT1	NCBI	NM_053437	498
			Rattus norvegicus		DGAT2	NCBI	NM_001012345	388
			Rattus norvegicus		Soat1	NCBI	NP_112380	545
			Rattus norvegicus		Soat2	NCBI	EDL86862	524
			Rattus norvegicus		MGAT2	NCBI	NM_001109436	334
			Rattus norvegicus		AWAT2	NCBI	XM_228583	370
			Mus musculus	Mmu	DGAT1	NCBI	NM_010046	498
			Mus musculus		DGAT2	NCBI	NM_026384	388
			Mus musculus		Soat1	NCBI	NP_033256	540
			Mus musculus		Soat2	NCBI	NP_666176	525
			Mus musculus		MGAT1	NCBI	NM_026713	335
			Mus musculus		MGAT2	NCBI	NM_177448	334
			Mus musculus		AWAT1	NCBI	NM_001081136	328
			Mus musculus		AWAT2	NCBI	NM_177746	333
	Primates	Hominidae	Homo sapiens	Hsa	DGAT1	NCBI	NM_012079	488
			Homo sapiens		DGAT2	NCBI	NM_032564	388
			Homo sapiens		Soat1	NCBI	NM_003101	550
			Homo sapiens		Soat2	NCBI	NM_003578	522
			Homo sapiens		MGAT1	NCBI	NM_058165	334
			Homo sapiens		MGAT2	NCBI	NM_025098	334
			Homo sapiens		MGAT3	NCBI	NM_178176	341
			Homo sapiens		AWAT1	NCBI	NM_001013579	328
			Homo sapiens		AWAT2	NCBI	NM_001002254	333
			Pan troglodytes	Ptr	DGAT1	NCBI	XM_520014	488
			Pan troglodytes		DGAT2	NCBI	XM_522113	616
			Pan troglodytes		Soat1	NCBI	XM_514030	550
			Pan troglodytes		Soat2	NCBI	XM_001141788	526
			Pan troglodytes		MGAT1	NCBI	XM_001166055	334
			Pan troglodytes		MGAT2	NCBI	XM_522112	334
			Pan troglodytes		AWAT	NCBI	XM_529027	333
	Ruminantia	Bovidae	Bos taurus	Bta	DGAT1	NCBI	NM_174693	489
			Bos taurus		DGAT2	NCBI	NM_205793	361
			Bos taurus		Soat1	NCBI	NM_001034206	551
			Bos taurus		Soat2	NCBI	NM_001101976	535
			Bos taurus		MGAT1	NCBI	NM_001001153	335
			Bos taurus		MGAT2	NCBI	NM_001099136	332
			Bos taurus		AWAT	NCBI	XM_608355	328
	Cypriniformes	Cyprinidae	Danio rerio	Dre	DGAT1	NCBI	NM_199730	499
			Danio rerio		DGAT2	NCBI	NM_001030196	361
			Danio rerio		Soat1	NCBI	NP_001116744	554
			Danio rerio		MGAT1	NCBI	NM_001122623	252
			Danio rerio		MGAT2	NCBI	NM_001006083.	258
	Anura	Pipidae	Xenopus tropicalis	Xtr	DGAT1	JGI	Xentr4|191438	477
			Xenopus tropicalis		DGAT2	JGI	Xentr4|478558	361
			Xenopus tropicalis		Soat1	JGI	Xentr4|354766	539
			Xenopus tropicalis		Soat2	NCBI	NM_001142246	532
	Galliformes	Phasianidae	Gallus gallus	Gga	Soat1	NCBI	XM_422267	496
			Gallus gallus		DGAT2	NCBI	XM_426251	374
			Gallus gallus		MGAT	NCBI	XM_424082	351
	Hymenoptera	Apidae	Apis mellifera	Ame	DGAT1	NCBI	XM_624751	498
			Apis mellifera		Soat	NCBI	XM_624688	531
	Diptera	Drosophilidae	Drosophila melanogaster	Dme	DGAT1	NCBI	AF468649	565
			Drosophila melanogaster		DGAT2	NCBI	NM_136473	352
			Drosophila melanogaster		Soat	NCBI	NM_141559	559
	Saccharomycetales	Saccharomycetaceae	Saccharomyces cerevisiae	Sce	ARE1	SGD	YCR048W	610
			Saccharomyces cerevisiae		ARE2	SGD	YNR019W	642
			Saccharomyces cerevisiae		DGA1	SGD	YOR245C	418
			Candida albicans	Cal	ARE2	CGD	Ca21chr2:1424342-1422513C	609
			Candida albicans		DGAT2	CGD	Ca21chr3:791735-793468W	577
			Mortierella ramanniana	Mra	DGAT2A	NCBI	AF391089	355
			Mortierella ramanniana		DGAT2B	NCBI	AF391090	349
	Pleosporales	Pleosporaceae	Alternaria brassicicola	Abr	ARE	JGI	AB04075.1	508
			Alternaria brassicicola		ARE	JGI	AB08407.1	637
			Alternaria brassicicola		DGAT1	JGI	AB08676.1	535
			Alternaria brassicicola		DGAT2	JGI	AB08091.1	370
	Eurotiales	Trichocomaceae	Aspergillus niger	Ani	DGAT1	JGI	186422	476
			Aspergillus niger		ARE2	JGI	54192	537
			Aspergillus niger		DGAT2	JGI	126602	408
	Agaricales	Tricholomataceae	Laccaria bicolor	Lbi	ARE	JGI	Lacbi1|188091	587
			Laccaria bicolor		DGAT2	JGI	Lacbi1|229502	329
		Schizophyllaceae	Schizophyllum commune	Sco	ARE	JGI	Schco1|53724	588
			Schizophyllum commune		DGAT2	JGI	Schco1|53861|	348
			Agaricus bisporus	Abi	ARE	JGI	Agabi1|82995	579
		Agaricaceae	Agaricus bisporus		DGAT2	JGI	Agabi_varbisH97_2	312
	Pseudomonadales	Moraxellaceae	Acinetobacter sp.	Asp	ADP1	NCBI	AAO17391	458
